# Supplementary material for: Dietary Supplements in People with Metastatic Cancer Who Are Experiencing Malnutrition, Cachexia, Sarcopenia, and Frailty: A Scoping Review
Source: Nutrients. 2022 Jun 26;14(13):2642. doi: 10.3390/nu14132642 (PMC9268679; doi:10.3390/nu14132642)
Supplement: Supplementary file 1 [file nutrients-14-02642-s001.zip]

Archive with 3 entries (3 files):
- File S1 PRISMA-ScR Checklist.pdf
- File S2 Search Strategy.pdf
- File S3 Data Extraction Form Template.xlsx
