# Supplementary material for: Dietary Supplements in People with Metastatic Cancer Who Are Experiencing Malnutrition, Cachexia, Sarcopenia, and Frailty: A Scoping Review
Source: Nutrients. 2022 Jun 26;14(13):2642. doi: 10.3390/nu14132642 (PMC9268679; doi:10.3390/nu14132642)
Supplement: Supplementary file 1 [file nutrients-14-02642-s001.zip › File S3 Data Extraction Form Template.xlsx]

## Sheet: Sheet1
Author/Year	Study Type	Study Aim	Country	Sample Size (N)	Participant Characteristics (Age, Sex)	Context/Setting	Cancer Type	Proportion of Sample with Metastasis (%)	Malnutrition-related Condition (Malnutrition/Cachexia/ Sarcopenia/Frailty) and Definition Used	Dietary Supplements Investigated (Including Forms, Dosages and Frequencies)	Concomitant Intervention, if any (eg, nutritional counselling, oral nutritional supplements, exercise)	Comparator (If any)	Intervention Duration	Follow-up Period	Hypothesised Effects of Dietary Supplements	Proposed Mechanisms/Rationale of Dietary Supplements	Outcome Measures Investigated (Including Tools Used, If Any)
